# Supplementary material for: Comparative phenotypic and functional analysis of migratory dendritic cell subsets from human oral mucosa and skin
Source: PLoS One. 2017 Jul 13;12(7):e0180333. doi: 10.1371/journal.pone.0180333 (PMC5509153; doi:10.1371/journal.pone.0180333)
Supplement: S1 File — Raw data file for Fig 1B. (XLS) [file pone.0180333.s001.xls]

## Sheet: Blad1
DC counted per 100um
skin	5	7	2.66667	5.33333	5	4.66667	2.66667	3.66667	4	2
gingiva	5.66667	11.3333	6.66667	5	3.66667	4.33333	4	14	9.66667	10.3333	6
DC counted per ROI
skin	828.471	592.868	546.211	554.998	519.898	420.703	483.373	155.387	352.558	385.523
gingiva	115.567	244.066	298.734	115.381	99.765	85.6653	143.502	222.872	415.887	293.964	239.763	185.606
