# Supplementary material for: Comparative phenotypic and functional analysis of migratory dendritic cell subsets from human oral mucosa and skin
Source: PLoS One. 2017 Jul 13;12(7):e0180333. doi: 10.1371/journal.pone.0180333 (PMC5509153; doi:10.1371/journal.pone.0180333)
Supplement: S2 File — Raw data file for Table 2. (XLS) [file pone.0180333.s002.xls]

## Sheet: Calculations for averages IHC
Calculations for averages IHC
CD1a	0.0003	***
skin	5.66667	7.33333	8	7	3.33333	5.33333	2.66667	5	6.33333	5.66667	7	6.33333	5.66667	6.33333	7.33333	6.33333	5.33333	6	5.33333	6	2
gingiva	21	15	21	20	19	24	24	10	15	12	9	7	7	9	22	2	1
DC-SIGN	0.0013	**
skin	6.66667	4.66667	4.66667	3.33333	2.66667	9	7.33333	7.66667	6.33333	8	6.66667	5.33333	8	6.66667	8.66667	7
gingiva	14	20	4	12	10	15	16	18	15
Langerin	0.0063	**
skin	2	5	3.66667	3.33333	3	5.66667	4.66667	5.66667	4	5.33333	3	7.66667	6	5.33333	9	5.66667	6	4	4.66667	5	2.66667
gingiva	16	30	30	17	15	20	3	10	7	7	5
HLA-DR	0.0266	*
skin	11	10	8	10.6667	10.6667	10.3333	9.66667	9.33333	7.33333	12	11	10.3333	13	11.3333	10.3333	9.66667
gingiva	20	10	14	22	29	17
CD14	0.9298
skin	7	6.33333	4	3.66667	6.66667	8	6.66667	6.66667	11.6667
gingiva	12	7.33333	6.33333	4.66667	7	7.33333	6	8	1
CD68	0.9854
skin	6.33333	8.33333	12.6667	7.66667	8.66667
gingiva	10.6667	3.66667	10.3333	7.66667	9.66667	7	12.3333
CD83	0.2755
skin	0	0	0	0	0	2.66667	0	2	6.33333	5.66667	1.66667	0	2	0
gingiva	2	2	0.666667	0.666667	0.333333	4.66667	3	5	0.333333	3.33333	1	4	2	1	3.66667
CD86	0.0548
skin	0	0	0	1.33333	0	0	0.666667	5	0	4.66667	2.66667	3.66667	5.66667	4.66667	4
gingiva	1.33333	0	0.666667	0.666667	0.333333	0.333333	3	2.66667	0	1	1	0	2	0	0

## Sheet: Skin CD1a
Staining	CD1a
slide no.		count 1	count 2	count 3		averaged
10-325		6	5	6		5.66667
10-618		7	8	7		7.33333
12-1394		9	9	6		8
12-1491		8	7	6		7
12-1492-2		3	3	4		3.33333
12-1492		5	6	5		5.33333
12-1727		4	3	1		2.66667
12-1772		4	7	4		5
12-1825		7	6	6		6.33333
13-434		7	5	5		5.66667
13-435		6	8	7		7
13-436		5	6	8		6.33333
13-437		5	6	6		5.66667
13-438		6	6	7		6.33333
13-439		8	5	9		7.33333
13-440		5	7	7		6.33333
13-441		5	4	7		5.33333
13-442-2		5	6	7		6
13-442		6	5	5		5.33333
13-443		7	5	6		6
2012F158F-2		3	0	3		2

## Sheet: Gingiva CD1a
CD1a+
slide no.	count	count
		3
13-520	63	21
13-521	45	15
13-522	62	21
13-523	59	20
13-524	58	19
13-558-1	73	24
13-558-2	73	24
2010F126	30	10
2010F127	44	15
2012F027A	37	12
2012F177D	27	9
2012F177G	20	7
2012F177H	21	7
2013F008A	27	9
2013F264	67	22
2013F265A	7	2
2013F265B	4	1
averaged	42.1765	14
sd	22.5811	7.52496

## Sheet: Skin Langerin 
Langerin
slide no.		count 1	count 2	count 3		averaged
10-618		1	2	3		2
12-1394		6	4	5		5
12-1491		1	5	5		3.66667
12-1492		3	4	3		3.33333
12-1727		3	3	3		3
12-1772		6	6	5		5.66667
12-1825		5	5	4		4.66667
2012F015a		9	3	5		5.66667
2012F015b		5	4	3		4
2012F015d		5	3	8		5.33333
2012F015e		3	3	3		3
2012F158A		6	6	11		7.66667
2012F158B		6	7	5		6
2012F158C		6	6	4		5.33333
2012F158D		11	9	7		9
2012F158E		5	5	7		5.66667
2012F158G		5	8	5		6
2012F158H		3	4	5		4
2012F158J		5	2	7		4.66667
2012F158K		4	5	6		5
2012F158L		2	1	5		2.66667
Avg						4.8254
SD						1.66206

## Sheet: Gingiva Langerin
	Langerin+	3
05-202	48	16
05-203-2	89	30
05-203	90	30
05-209	52	17
10-357	46	15
10-435	60	20
2010F115a	10	3
2010F126	29	10
2010F127	21	7
2012F178A
2012F178B
2012F178C	22	7
2012F178D
2012F178E	15	5
gem	43.8182	14.5455
sd	27.777	9.35269

## Sheet: Skin DC SIGN 
DC-Sign
slide no.		count 1	count 2	count 3		averaged
12-1394		6	7	7		6.66667
12-1491		6	4	4		4.66667
12-1492		7	3	4		4.66667
12-1727		5	4	1		3.33333
12-1772		4	1	3		2.66667
12-1825		8	7	12		9
2012F177A		6	7	9		7.33333
2012F177L		8	7	8		7.66667
2012F177O		9	5	5		6.33333
2012F177P		9	10	5		8
2013F015A		7	7	6		6.66667
2013F015B		6	3	7		5.33333
2013F015C		8	8	8		8
2013F015D		7	7	6		6.66667
2013F020A		7	11	8		8.66667
2013F020B		8	7	6		7
						6.41667
Avg						1.83586
SD

## Sheet: Gingiva DC SIGN 
	DC-Sign+	3
05-202
05-203-2
05-203
05-209
10-357	0
10-360	0
10-435	42	14
11-820	0
2010F115a
2010F126
2010F127
2012F178A
2012F178B
2012F178C
2012F178D
2012F178E
13-520-1	60	20
13-520-2	12	4
13-521	37	12
13-522	30	10
13-523-2	44	15
13-523	47	16
13-524	55	18
13-558	44	15
Avg		13.7778
SD		4.7111

## Sheet: Skin HLA DR
HLA-DR
slide no.		count 1	count 2	count 3		averaged
2012F015b		11	9	13		11
2012F015d		10	10	10		10
2012F068A		7	10	7		8
2012F158A		11	10	11		10.6667
2012F158B		10	13	9		10.6667
2012F158C		7	16	8		10.3333
2012F158D		10	9	10		9.66667
2012F158G		9	7	12		9.33333
2012F158H		8	8	6		7.33333
2012F158J		13	11	12		12
2012F158K		11	11	11		11
2012F158L		11	13	7		10.3333
2013F181A		14	13	12		13
2013F181B		14	11	9		11.3333
2013F181C		10	8	13		10.3333
2013F181D		9	11	9		9.66667
Avg						10.2917
SD						1.37639

## Sheet: Gingiva HLA DR
	HLA-DR+	3
13-521	60	20
13-523	31	10
13-558	43	14
2010F127	65	22
2010F126	87	29
2013F008A	50	17
Avg	56	18.6667
SD	19.4319	6.62319

## Sheet: Skin CD14
CD14
slide no.		count 1	count 2	count 3		averaged
2013F020A		6	6	9		7
2013F020B		4	10	5		6.33333
2013F020D		1	6	5		4
2013F020E		3	5	3		3.66667
2013F21A		5	9	6		6.66667
2013F248A-2		6	7	11		8
2013F248A		8	7	5		6.66667
2013F257A		8	7	5		6.66667
2013F295		13	11	11		11.6667
						6.74074
Avg						2.32007
SD

[truncated: 7 more sheets: Gingiva CD14, Skin CD68, Gingiva CD68, Skin CD83, Gingiva CD83, Skin CD86, Gingiva CD86 ]
