# Supplementary material for: Comparative phenotypic and functional analysis of migratory dendritic cell subsets from human oral mucosa and skin
Source: PLoS One. 2017 Jul 13;12(7):e0180333. doi: 10.1371/journal.pone.0180333 (PMC5509153; doi:10.1371/journal.pone.0180333)
Supplement: S3 File — Raw data file for Figs 2 and 3. (XLS) [file pone.0180333.s003.xls]

## Sheet: skin Donor onbekend (2)
10035 events	CD11c+/CD14+	DN (CD11c+)	LC	DDC	DP (CD1aCD14+)	DN CD11c hi	DN CD11c int		gated events	CD11c+/CD14+	DN (CD11c+)	LC	DDC	DP (CD1aCD14+)	DN CD11c hi	DN CD11c int
% from total	3.11	4.16	2.3	3.23	1.41	4.94	2.11		% from gated	17.86	23.87	13.22	18.55	8.07	28.39	12.14		81.57
CD11c+	1.01	1.97				1.74	1		CD11c+	93.89	89.59				74.48	96.83
CD11c+/CD83	0.05	0.23				0.6	0.03		CD11c+/CD83	4.58	10.41				25.52	3.17
CD1a+			0.07	1.24	0.8				CD1a+			3.83	35.02	57.31
CD1a+/CD83			1.85	2.31	0.6				CD1a+/CD83			96.17	64.98	42.69
CD11c+	0.09	1.04				0.47	0.91		CD11c+	3.15	64.84				27.18	94.5
CD11c+/CD163	2.69	0.57				1.26	0.05		CD11c+/CD163	95.9	35.16				72.82	5.5
CD1a+			0.42	2.65	0.02				CD1a+			26.67	90.63	1.47
CD1a+/CD163			1.17	0.27	1.18				CD1a+/CD163			73.33	9.37	98.53
CD11c+	0	1.56				1.72	0.96		CD11c+	0	96.7				100	100
CD11c/CD14+	2.8	0.04				0	0		CD11c/CD14+	100	2.2				0	0
CD1a+			1.59	2.93	0.22				CD1a+			100	100	18.38
CD1a+/CD14+			0	0	0.98				CD1a+/CD14+			0	0	81.62
Donor 81,5	81,5
Jelle Gates

## Sheet: skin Donor onbekend
10035 events	CD11c+/CD14+	DN (CD11c+)	LC	DDC		gated events	CD11c+/CD14+	DN (CD11c+)	LC	DDC
% from total	3.75	5.36	0.13	5.18		% from gated	21.52	30.8	0.74	29.77
CD11c+	1.42	6.55				CD11c+	88.32	91.44
CD11c+/CD83	0.19	0.61				CD11c+/CD83	11.68	8.56
CD1a+			0.07	1.52		CD1a+			50	25.2
CD1a+/CD83			0.07	4.52		CD1a+/CD83			50	74.8
CD11c+	0.08	4.89				CD11c+	1.84	77.45
CD11c+/CD163	4.24	1.42				CD11c+/CD163	98.16	22.55
CD1a+			0.01	1.59		CD1a+			10	34.16
CD1a+/CD163			0.08	3.07		CD1a+/CD163			90	65.84
CD11c+	0	0.28				CD11c+	0	100
CD11c/CD14+	0.04	0				CD11c/CD14+	100	0
CD1a+			0	0		CD1a+			0	0
CD1a+/CD14+			0.03	0.03		CD1a+/CD14+			100	100
Donor -A

## Sheet: skin B
840 events	CD11c+/CD14+	DN (CD11c+)	LC	DDC	DP (CD1aCD14+)	DN CD11c hi	DN CD11c int		gated events	CD11c+/CD14+	DN (CD11c+)	LC	DDC	DP (CD1aCD14+)	DN CD11c hi	DN CD11c int
% from total	10.48	10.12	2.62	14.88	12.38	11.55	8.1		% from gated	17.6	17	4.4	25	20.8	19.4	13.6		84.8
CD11c+	23.93	6.07				2.74	4.07		CD11c+	98.78	68.33				42.05	91.66
CD11c+/CD83	0.3	2.81				3.78	0.37		CD11c+/CD83	1.22	31.67				57.95	8.33
CD1a+			0.37	10.44	15.04				CD1a+			35.71	77.47	1
CD1a+/CD83			0.67	3.04	0				CD1a+/CD83			64.29	22.53	0
CD11c+	27.29	2.25				4.42	0.54		CD11c+	87.13	47.54				85.07	23.33
CD11c+/CCR6+	4.04	2.48				0.78	1.79		CD11c+/CCR6+	12.88	52.46				14.93	76.66
CD1a+			0.08	6.98	15.43				CD1a+			7.69	94.74	90.87
CD1a+/CCR6			0.93	0.39	1.55				CD1a+/CCR6			92.31	5.26	9.13
CD11c+	24.8	6.9				6.08	4.33		CD11c+	99.53	100				100	100
CD11c/CCR7+	0.12	0				0	0		CD11c/CCR7+	0.47	0				0	0
CD1a+			0.7	10.41	13.45				CD1a+			75	100	100
CCR7+/CD1a+			0.23	0	0				CCR7+/CD1a+			25	0	0
CD11c+	17.71	7.05				5.52	4.38		CD11c+	92.08	100				100	100
CD11c+/CD163	1.52	0				0	0		CD11c+/CD163	7.92	0				0	0
CD1a+			0.95	14.48	16.19				CD1a+			100	100	100
CD1a+/CD163			0	0	0				CD1a+/CD163			0	0	0
CD11c+	8.63	10.78				6.47	7.26		CD11c+	95.65	90.16				100	84.09
CD11c/Lang	0.39	1.18				0	1.37		CD11c/Lang	4.35	9.84				0	15.91
CD1a			0.98	11.96	9.8				CD1a			50	96.83	90.91
CD1a+/Lang			0.98	0.39	0.98				CD1a+/Lang			50	3.17	9.09
CD11c+	0	6.78				6.08	4.33		CD11c+	0	98.31				100	100
CD11c/CD14+	24.91	0.12				0	0		CD11c/CD14+	100	1.69				0	0
CD1a+			0.94	10.18	0.23				CD1a+			100	97.75	1.74
CD1a+/CD14+			0	0.23	13.22				CD1a+/CD14+			0	2.25	98.26
82

## Sheet: skin B2
840 events	CD11c+/CD14+	DN (CD11c+)	LC	DDC	DP (CD1aCD14+)	DN CD11c hi	DN CD11c int		gated events	CD11c+/CD14+	DN (CD11c+)	LC	DDC	DP (CD1aCD14+)	DN CD11c hi	DN CD11c int
% from total	18.69	12.14	1.9	9.52					% from gated	32.64	21.21	3.33	16.63					73.81
CD11c+	38.22	6.3							CD11c+	94.85	38.99
CD11c+/CD83	2.07	9.85							CD11c+/CD83	5.15	61.01
CD1a+			0	6.22					CD1a+			0	65.62
CD1a+/CD83			0.37	3.26					CD1a+/CD83			100	34.38
CD11c+	45.43	9.15							CD11c+	91.71	92.91
CD11c+/CCR6+	4.11	0.7							CD11c+/CCR6+	8.29	7.09
CD1a+			0.08	9.69					CD1a+			8.33	86.81
CD1a+/CCR6			0.85	1.47					CD1a+/CCR6			91.67	13.19
CD11c+	40.23	13.57							CD11c+	95.56	97.48
CD11c/CCR7+	1.87	0.35							CD11c/CCR7+	4.44	2.52
CD1a+			0.23	7.25					CD1a+			50	82.67
CCR7+/CD1a+			0.23	1.52					CCR7+/CD1a+			50	17.33
CD11c+	26.29	14.48							CD11c+	74.19	100
CD11c+/CD163	9.14	0							CD11c+/CD163	25.81	0
CD1a+			0	6.48					CD1a+			0	75.56
CD1a+/CD163			0.76	2.1					CD1a+/CD163			100	24.44
CD11c+	12.75	12.35							CD11c+	61.32	95.45
CD11c/Lang	8.04	0.59							CD11c/Lang	38.68	4.55
CD1a			0.2	4.9					CD1a			14.29	54.35
CD1a+/Lang			1.18	4.12					CD1a+/Lang			85.71	45.65
CD11c+	0	19.52							CD11c+	0	100
CD11c/CD14+	23.33	0							CD11c/CD14+	100	0
CD1a+			0.83	2.86					CD1a+			43.75	30
CD1a+/CD14+			1.07	6.67					CD1a+/CD14+			56.25	70
82

## Sheet: skin C
1425 events	CD11c+/CD14+	DN (CD11c+)	LC	DDC	DP (CD1aCD14+)	DN CD11c hi	DN CD11c int		gated events	CD11c+/CD14+	DN (CD11c+)	LC	DDC	DP (CD1aCD14+)	DN CD11c hi	DN CD11c int
% from total	12.07	31.23	1.33	10.11	1.89	7.86	10.18		% from gated	16.95	43.84	1.87	14.19	2.66	11.03	14.29		79.51
CD11c+	10	7.56				0.89	3.41		CD11c+	97.12	88.7				100	90.2
CD11c+/CD83	0.15	0.96				0	0.37		CD11c+/CD83	1.44	11.3				0	9.8
CD1a+			0.37	5.33	2.22				CD1a+			15.15	41.86	96.77
CD1a+/CD83			2.07	7.41	0.07				CD1a+/CD83			84.85	58.14	3.23
CD11c+	2.92	0.77				0.19	0.65		CD11c+	80.13	17.68				12.9	27
CD11c+/CCR6+	0.58	3.6				1.3	1.76		CD11c+/CCR6+	19.86	82.32				87.1	73
CD1a+			0	0.07	0.24				CD1a+			0	1.02	90.91
CD1a+/CCR6			0.97	7.03	0.02				CD1a+/CCR6			100	98.98	9.09
CD11c+	4.69	5.08				1.22	3.07		CD11c+	97.26	99.35				100	100
CD11c/CCR7+	0.13	0.03				0	0		CD11c/CCR7+	2.74	0.65				0	0
CD1a+			0.1	2.67	0.26				CD1a+			100	100	88.89
CCR7+/CD1a+			0	0	0.03				CCR7+/CD1a+			0	0	11.11
CD11c+	9.95	10.22				2.75	5.74		CD11c+	99.67	100				100	100
CD11c+/CD163	0.03	0				0	0		CD11c+/CD163	0.33	0				0	0
CD1a+			3.52	16.22	1.66				CD1a+			97.25	100	100
CD1a+/CD163			0.1	0	0				CD1a+/CD163			2.75	0	0
CD11c+	9.3	7.67				1.83	3.67		CD11c+	97.89	99.57				100	100
CD11c/Lang	0.2	0.03				0	0		CD11c/Lang	2.1	0.43				0	0
CD1a			0.3	5.63	1.87				CD1a			56.25	96.57	78.87
CD1a+/Lang			0.23	0.2	0.5				CD1a+/Lang			43.75	3.43	21.13
CD11c+	0	3.71				0.82	2.1		CD11c+	0	100				100	100
CD11c/CD14+	3.99	0				0	0		CD11c/CD14+	100	0				0	0
CD1a+			0.43	3.89	0				CD1a+			100	100	0
CD1a+/CD14+			0	0	0.78				CD1a+/CD14+			0	0	100
CD11c+	3.56	2.25				0.64	1.53		CD11c+	89.29	60.58				78.26	72.88
CD11c/CXCR4+	0.43	1.46				0.18	0.57		CD11c/CXCR4+	10.71	39.42				21.74	27.12
CD1a+			0.04	0.68	0.61				CD1a+			8.33	17.43	77.27
CD1a+/CXCR4+			0.39	3.21	0.18				CD1a+/CXCR4+			91.67	82.57	22.73
83
CD11c populatie	56.63

## Sheet: skin C2
1425 events	CD11c+/CD14+	DN (CD11c+)	LC	DDC		gated events	CD11c+/CD14+	DN (CD11c+)	LC	DDC
% from total	7.58	45.61	0.07	0.91		% from gated	10.64	64.04	0.1	1.28
CD11c+	10.07	18.89				CD11c+	92.52	96.96
CD11c+/CD83	0.81	0.59				CD11c+/CD83	7.48	3.04
CD1a+			0.07	1.63		CD1a+			33.33	48.89
CD1a+/CD83			0.15	1.7		CD1a+/CD83			66.67	51.11
CD11c+	1.5	3.62				CD11c+	49.6	33.86
CD11c+/CCR6+	1.52	7.08				CD11c+/CCR6+	50.4	66.14
CD1a+			0	0		CD1a+			0	0
CD1a+/CCR6			0.07	1.16		CD1a+/CCR6			100	100
CD11c+	3.66	8.42				CD11c+	91.74	99.61
CD11c/CCR7+	0.33	0.03				CD11c/CCR7+	8.26	0.39
CD1a+			0.13	0.2		CD1a+			100	60
CCR7+/CD1a+			0	0.13		CCR7+/CD1a+			0	40
CD11c+	9.05	20.76				CD11c+	93.49	100
CD11c+/CD163	0.63	0				CD11c+/CD163	6.51	0
CD1a+			0.07	3.71		CD1a+			25	94.92
CD1a+/CD163			0.2	0.2		CD1a+/CD163			75	5.08
CD11c+	7.57	14.8				CD11c+	85.66	98.89
CD11c/Lang	1.27	0.17				CD11c/Lang	14.34	1.11
CD1a			0.03	0.5		CD1a			20	50
CD1a+/Lang			0.13	0.5		CD1a+/Lang			80	50
CD11c+	0	7.31				CD11c+	0	96.7
CD11c/CD14+	3.71	0.25				CD11c/CD14+	100	3.3
CD1a+			0	0.29		CD1a+			0	50
CD1a+/CD14+			0.11	0.29		CD1a+/CD14+			100	50
CD11c+	2.92	5.13				CD11c+	78.85	67.92
CD11c/CXCR4+	0.78	2.42				CD11c/CXCR4+	21.15	32.08
CD1a+			0.04	0.11		CD1a+			33.33	18.75
CD1a+/CXCR4+			0.07	0.46		CD1a+/CXCR4+			66.67	81.25
83

## Sheet: skin D
4500 events	CD11c+/CD14+	DN (CD11c+)	LC	DDC	DP (CD1aCD14+)	DN CD11c hi	DN CD11c int		gated events	CD11c+/CD14+	DN (CD11c+)	LC	DDC	DP (CD1aCD14+)	DN CD11c hi	DN CD11c int
% from total	5.3	18.83	1.26	14.42	0.93	12.25	5.47		% from gated	7.09	25.21	1.68	19.3	1.24	16.41	7.33		78.26
CD11c+	4.51	10.36				4.33	5.51		CD11c+	98.07	80.07				56.52	94.66
CD11c+/CD83	0.09	2.58				3.33	0.31		CD11c+/CD83	1.93	19.93				43.48	5.34
CD1a+			0.78	12.31	1.02				CD1a+			87.5	82.07	95.83
CD1a+/CD83			0.11	2.69	0.04				CD1a+/CD83			12.5	17.93	4.17
CD11c+	3.42	3				0.76	2.87		CD11c+	66.38	26.47				9.58	72.07
CD11c+/CCR6+	1.71	8.33				7.13	1.11		CD11c+/CCR6+	33.19	73.53				90.42	27.93
CD1a+			0.09	1.13	1.02				CD1a+			10.81	8.17	90.2
CD1a+/CCR6			0.73	12.73	0.11				CD1a+/CCR6			89.19	91.83	9.8
CD11c+	4.96	12.24				8.42	4.84		CD11c+	98.24	99.64				99.74	99.54
CD11c/CCR7+	0.07	0.04				0.02	0.02		CD11c/CCR7+	1.32	0.36				0.26	0.46
CD1a+			0.91	15.31	0.62				CD1a+			100	100	100
CCR7+/CD1a+			0	0	0				CCR7+/CD1a+			0	0	0
CD11c+	1.93	9.04				4.02	4.33		CD11c+	38.67	76.07				47.38	95.59
CD11c+/CD163	3.07	2.84				4.47	0.2		CD11c+/CD163	61.33	23.93				52.62	4.41
CD1a+			0.82	13.84	0.82				CD1a+			94.87	89.9	100
CD1a+/CD163			0.04	1.56	0				CD1a+/CD163			5.13	10.1	0
CD11c+	4.44	12.18				8.18	4.89		CD11c+	91.32	97.34				96.08	99.55
CD11c/Lang	0.42	0.33				0.33	0.02		CD11c/Lang	8.68	2.66				3.92	0.45
CD1a			0.89	14.62	1.31				CD1a			85.11	98.5	93.65
CD1a+/Lang			0.16	0.22	0.09				CD1a+/Lang			14.89	1.5	6.35
CD11c+	0	12.35				7.56	5.25		CD11c+	0	98.72				100	100
CD11c/CD14+	5.14	0.16				0	0		CD11c/CD14+	100	1.28				0	0
CD1a+			1.1	14.27	0				CD1a+			100	99.84	0
CD1a+/CD14+			0	0.02	0.64				CD1a+/CD14+			0	0.16	100
CD11c+	4.52	6.94				2.56	4.04		CD11c+	88	55.47				33.84	76.96
CD11c/CXCR4+	0.62	5.57				5	1.21		CD11c/CXCR4+	12	44.53				66.16	23.04
CD1a+			0.82	8.17	0.62				CD1a+			75	57.19	96.43
CD1a+/CXCR4+			0.27	6.12	0.02				CD1a+/CXCR4+			25	42.81	3.57
87
CD11c populatie	54.52

## Sheet: skin E
3500 events	CD11c+/CD14+	DN (CD11c+)	LC	DDC	DP (CD1aCD14+)	DN CD11c hi	DN CD11c int		gated events	CD11c+/CD14+	DN (CD11c+)	LC	DDC	DP (CD1aCD14+)	DN CD11c hi	DN CD11c int
% from total	3.34	3.4	0.91	8.46	2.09	3.94	4.6		% from gated	15.08	15.34	4.12	38.14	9.41	17.78	20.75
	7.85	7.79	1.83	17.13	4.24
CD11c+	3.4	3.97				1	3.77		CD11c+	100	94.56				38.89	83.54
CD11c+/CD83	0	0.23				1.57	0.74		CD11c+/CD83	0	5.44				61.11	16.46
CD1a+			0.46	6.89	2.46				CD1a+			80	92.69	98.85
CD1a+/CD83			0.11	0.54	0.03				CD1a+/CD83			20	7.31	1.15
CD11c+	3.11	2.51				0.43	2.77		CD11c+	88.62	69.29				16.67	65.54
CD11c+/CCR6+	0.4	1.11				2.14	1.46		CD11c+/CCR6+	11.38	30.71				83.33	34.46
CD1a+			0.2	5.29	2.23				CD1a+			29.17	76.13	89.66
CD1a+/CCR6			0.49	1.66	0.26				CD1a+/CCR6			70.83	23.87	10.34
CD11c+	2.69	4				2.66	4.94		CD11c+	96.91	100				100	98.86
CD11c/CCR7+	0.09	0				0	0.06		CD11c/CCR7+	3.09	0				0	1.14
CD1a+			0.54	8.09	2.17				CD1a+			100	100	97.44
CCR7+/CD1a+			0	0	0.06				CCR7+/CD1a+			0	0	2.56
CD11c+	3.06	4.69				2.43	4.94		CD11c+	99.07	100				100	98.86
CD11c+/CD163	0.03	0				0	0.06		CD11c+/CD163	0.93	0				0	1.14
CD1a+			1.2	9.46	2.29				CD1a+			100	100	100
CD1a+/CD163			0	0	0				CD1a+/CD163			0	0	0
CD11c+	3.11	4				2.34	4.57		CD11c+	96.46	98.59				92.13	94.67
CD11c/Lang	0.11	0.06				0.2	0.26		CD11c/Lang	3.54	1.41				7.87	5.33
CD1a			0.8	8.86	2.17				CD1a			100	100	93.83
CD1a+/Lang			0	0	0.14				CD1a+/Lang			0	0	6.17
CD11c+	0	4.17				2.37	4.8		CD11c+	0	100				100	100
CD11c/CD14+	3.74	0				0	0		CD11c/CD14+	100	0				0	0
CD1a+			0.77	8.66	0				CD1a+			100	100	0
CD1a+/CD14+			0	0	2.37				CD1a+/CD14+			0	0	100
CD11c+	3.43	4.03				1.03	3.57		CD11c+	91.6	96.58				43.37	74.4
CD11c/CXCR4+	0.31	0.14				1.34	1.23		CD11c/CXCR4+	8.4	3.42				56.63	25.6
CD1a+			0.71	8.14	2.14				CD1a+			92.59	94.06	90.36
CD1a+/CXCR4+			0.06	0.51	0.23				CD1a+/CXCR4+			7.41	5.94	9.64
88
CD11c populatie	38.84

## Sheet: skin F
3000 events	CD11c+/CD14+	DN (CD11c+)	LC	DDC	DP (CD1aCD14+)	DN CD11c hi	DN CD11c int		gated events	CD11c+/CD14+	DN (CD11c+)	LC	DDC	DP (CD1aCD14+)	DN CD11c hi	DN CD11c int
% from total	2.03	1.2	0.7	3.6	1.37	3.17	2.03		% from gated	21.86	12.9	7.53	38.71	14.7	34.05	21.86
	3.77	46.2	1.13	6.74	2.37
CD11c+	1.13	1.4				0.73	1.77		CD11c+	97.15	100				100	100
CD11c+/CD83	0.03	0				0	0		CD11c+/CD83	2.86	0				0	0
CD1a+			0.8	2.23	0.9				CD1a+			82.76	100	90
CD1a+/CD83			0.17	0	0.1				CD1a+/CD83			17.24	0	10
CD11c+	1.17	1.27				0.2	1.5		CD11c+	71.43	86.36				17.65	83.33
CD11c+/CCR6+	0.47	0.2				0.93	0.3		CD11c+/CCR6+	28.57	13.64				82.35	16.67
CD1a+			0.03	1.7	0.83				CD1a+			2.78	55.43	71.43
CD1a+/CCR6			1.17	1.37	0.33				CD1a+/CCR6			97.22	44.57	28.57
CD11c+	1.16	1.83				1.5	2.67		CD11c+	92.1	100				100	100
CD11c/CCR7+	0.1	0				0	0		CD11c/CCR7+	7.89	0				0	0
CD1a+			1.63	4.1	1.53				CD1a+			100	100	93.88
CCR7+/CD1a+			0	0	0.1				CCR7+/CD1a+			0	0	6.12
CD11c+	1.17	1.23				1.3	1.57		CD11c+	67.31	100				88.64	100
CD11c+/CD163	0.57	0				0.17	0		CD11c+/CD163	32.69	0				11.36	0
CD1a+			0.97	2.8	1.03				CD1a+			78.38	97.67	91.18
CD1a+/CD163			0.27	0.07	0.1				CD1a+/CD163			21.62	2.33	8.82
CD11c+	1.7	1.93				1.3	1.73		CD11c+	98.08	100				100	100
CD11c/Lang	0.03	0				0	0		CD11c/Lang	1.92	0				0	0
CD1a			1.23	2.73	0.9				CD1a			100	100	79.41
CD1a+/Lang			0	0	0.23				CD1a+/Lang			0	0	20.59
CD11c+	0	1.47				1.37	2		CD11c+	0	100				100	100
CD11c/CD14+	1.53	0				0	0		CD11c/CD14+	100	0				0	0
CD1a+			1.4	3.47	0				CD1a+			100	100	0
CD1a+/CD14+			0	0	1.2				CD1a+/CD14+			0	0	100
CD11c+	1.4	1.43				1.07	1.9		CD11c+	91.3	97.73				78.05	95
CD11c/CXCR4+	0.13	0.03				0.3	0.1		CD11c/CXCR4+	8.69	2.27				21.95	5
CD1a+			0.73	2.97	0.97				CD1a+			52.38	85.58	80.56
CD1a+/CXCR4+			0.67	0.5	0.23				CD1a+/CXCR4+			47.62	14.42	19.44
CD11c+	0.7	0.9				0.2	1.37		CD11c+	24.71	84.38				24	95.35
CD11c/CD86+	2.13	0.17				0.63	0.07		CD11c/CD86+	75.29	15.62				76	4.65
CD1a+			0.13	1.2	0.67				CD1a+			36.36	69.23	26.67
CD1a+/CD86+			0.23	0.53	1.83				CD1a+/CD86+			63.64	30.77	73.33
89
CD11c populatie	8.9

## Sheet: skin F B en T
3000 events									gated events
% from total									% from gated
CD4	0								CD4	0
CD8	5.68								CD8	10.66
CD4/CD8	0.3								CD4/CD8	0.55
CD19	29.52								CD19	55.39
CD8	4.99								CD8	9.37
CD19/CD8	1.15								CD19/CD8	2.16
CD3	4.27								CD3	8.01
CD19	30.08								CD19	56.44
CD3/CD19	1.31								CD3/CD19	2.46
CD4	1.31								CD4	2.46
CD19	25.35								CD19	47.57
CD4/CD19	0.33								CD4/CD19	0.62
CD3	4.14								CD3	7.76
CD4	1.05								CD4	0.18
CD3/CD4	0.1								CD3/CD4	1.97
CD3	1.51								CD3	2.83
CD8	1.87								CD8	3.51
CD3/CD8	3.68								CD3/CD8	6.9
D89	2014-03-05
Jelle gates
								CD3	CD4	CD8	CD19			CD19/CD8	CD4/CD8	CD3/CD19	CD4/CD19
								8.01	0	10.66	55.39			2.16	0.55	2.46	0.62
								7.76	2.46	9.37	56.44
								2.83	0.18	3.51	47.57
									CD3/CD4	CD3/CD8
									1.97	6.9
								6.2	1.1525	7.61	53.1333
						89

[truncated: 26 more sheets: skin G, skin G B en T , skin H, skin H B en T , skin I, skin I B en T , gingiva a (2), gingiva a, gingiva b (2), gingiva b, gingiva c (2), gingiva c, gingiva d (2), gingiva d, gingiva e (2), gingiva e, gingiva f, gingiva f B en T, gingiva g, gingiva g B en T  …]
