# Supplementary material for: Comparative phenotypic and functional analysis of migratory dendritic cell subsets from human oral mucosa and skin
Source: PLoS One. 2017 Jul 13;12(7):e0180333. doi: 10.1371/journal.pone.0180333 (PMC5509153; doi:10.1371/journal.pone.0180333)
Supplement: S4 File — Raw data files for Fig 4. (XLS) [file pone.0180333.s004.xls]

## Sheet: Sheet1
Capital letters = Skin
Lower case letters = Gingiva
Plex
Analyte		human IL-8		human IL-1beta		human IL-6		human IL-10		human TNF		human IL-12p70
Curve		4 parameter logistic		4 parameter logistic		4 parameter logistic		4 parameter logistic		4 parameter logistic		4 parameter logistic
A		0.86		0.45		0.54		0.45		0.36		0.29
B		2.65		1.97		1.65		1.62		1.64		1.57
C		4.20		5.81		9.73		8.62		13.36		12.46
D		6.27		9.44		17.03		14.69		25.63		21.88
Sample ID	Description	human IL-8		human IL-1beta		human IL-6		human IL-10		human TNF		human IL-12p70
		Final Concentration	Analysis Messages	Final Concentration	Analysis Messages	Final Concentration	Analysis Messages	Final Concentration	Analysis Messages	Final Concentration	Analysis Messages	Final Concentration	Analysis Messages
Std01	Standard	0.00		0.00		0.00		0.00		0.00		0.00
Std02	Standard	19.31		18.73		18.47		18.36		17.43		18.50
Std03	Standard	41.53		42.70		44.10		43.59		43.06		44.18
Std04	Standard	79.16		76.37		78.36		77.76		81.05		75.48
Std05	Standard	158.06		172.63		169.26		169.70		174.08		170.90
Std06	Standard	308.03		288.42		279.44		288.94		295.77		294.89
Std07	Standard	611.16		612.74		588.93		607.48		585.12		587.81
Std08	Standard	1301.72		1306.51		1396.50		1361.21		1326.22		1358.17
Std09	Standard	2453.24		2456.50		2466.10		2309.75		2348.17		2409.13
Std10	Standard	5009.41	Above standards	5018.08	Above standards	4932.26		5158.65	Above standards	5175.40	Above standards	5041.95	Above standards
S0121	Undiluted Sample 1. A #1	20065.55	Above standards	4.54		11572.62	Above standards	7.30		6.06		0.00	Below standards
S0122	Undiluted Sample 2. A #2	20284.26	Above standards	2.06		11373.33	Above standards	5.14		3.09		0.00	Below standards
S0123	Undiluted Sample 3. B #2	16196.62	Above standards	4.68		11373.33	Above standards	3.91		2.42		0.00	Below standards
S0124	Undiluted Sample 4. B #3	16543.71	Above standards	3.01		11274.98	Above standards	2.53		0.00	Below standards	0.00	Below standards
S0125	Undiluted Sample 5. C #2	15941.76	Above standards	3.34		10889.97	Above standards	5.24		0.00		0.00	Below standards
S0126	Undiluted Sample 6. C #3	16720.33	Above standards	3.96		10889.97	Above standards	8.35		2.24		1.29
S0127	Undiluted Sample 7. a #1	24169.37	Above standards	64.63		9642.83	Above standards	11.50		3.29		0.00	Below standards
S0128	Undiluted Sample 8. a #2	21653.36	Above standards	73.39		8725.74	Above standards	13.88		4.60		1.63
S0129	Undiluted Sample 9. b #1	18210.69	Above standards	55.39		5243.02	Above standards	13.78		6.69		0.00	Below standards
S0130	Undiluted Sample 10. b #2	17447.93	Above standards	58.46		5197.47	Above standards	13.21		9.61		0.00	Below standards
S0131	Undiluted Sample 11. c #1	13691.97	Above standards	13.53		5358.69	Above standards	13.02		12.58		1.87
S0132	Undiluted Sample 12. c #2	13691.97	Above standards	17.26		5573.15	Above standards	17.41		14.74		2.95
S0133	Undiluted Sample 13. SFM	0.00	Below standards	3.96		2.57		0.00	Below standards	1.60		0.00	Below standards
S0134	Undiluted Sample 14. SFM	1.75		2.87		2.03		0.00	Below standards	2.33		1.79
S0135	1:100 diluted Sample 1. A #1	979.74		3.28		819.66		0.00	Below standards	0.00	Below standards	0.00	Below standards
S0136	1:100 diluted Sample 2. A #2	927.17		3.69		790.28		0.00	Below standards	1.30		0.00	Below standards
S0137	1:100 diluted Sample 3. B #2	588.71		1.53		663.97		0.00	Below standards	0.00	Below standards	0.00	Below standards
S0138	1:100 diluted Sample 4. B #3	628.53		3.41		727.82		1.39		1.30		0.00	Below standards
S0139	1:100 diluted Sample 5. C #2	646.36		1.92		634.09		1.16		0.00	Below standards	0.00	Below standards
S0140	1:100 diluted Sample 6. C #3	530.90		3.41		526.90		1.26		1.60		1.79
S0141	1:100 diluted Sample 7. a #1	4821.32		3.14		4441.34		1.26		1.79		0.00	Below standards
S0142	1:100 diluted Sample 8. a #2	3478.26		3.69		3385.31		1.21		0.00	Below standards	0.00	Below standards
S0143	1:100 diluted Sample 9. b #1	4300.71		3.75		5288.97	Above standards	1.73		1.51		0.00	Below standards
S0144	1:100 diluted Sample 10. b #2	4730.11		3.41		5821.47	Above standards	1.26		2.06		0.00	Below standards
S0145	1:100 diluted Sample 11. c #1	5731.81	Above standards	2.47		5085.34	Above standards	0.00	Below standards	2.70		0.00	Below standards
S0146	1:100 diluted Sample 12. c #2	5255.58	Above standards	2.67		5063.15	Above standards	1.51		2.52		0.00	Below standards
S0147	1:100 diluted Sample 13. SFM	0.00	Below standards	4.68		0.00		1.43		1.88		1.25
S0148	1:100 diluted Sample 14. SFM	0.00	Below standards	3.69		0.00	Below standards	1.51		2.15		0.00	Below standards

## Sheet: delta
				Ctrl
				CXCL8	0	0	0	0	0	0	0
	4.54	64.63		IL-1b	3.415	3.415	3.415	3.415	3.415	3.415	3.415
	2.06	73.39		IL-6	0	0	0	0	0	0	0
	4.68	55.39		IL-10	0	0	0	0	0	0	0
	3.01	58.46		TNF	1.965	1.965	1.965	1.965	1.965	1.965	1.965
	3.34	13.53		IL-12p70	0.895	0.895	0.895	0.895	0.895	0.895	0.895
	3.96	17.26
	21.59	282.66
	14.76	275.83
				skin									gingiva
				Ex vivo									Ex vivo
				CXCL8	979.74	927.17	588.71	628.53	646.36	530.9			CXCL8	4821.32	3478.26	4300.71	4730.11	5731.81	5255.58
				IL-1b	4.54	2.06	4.68	3.01	3.34	3.96			IL-1b	64.63	73.39	55.39	58.46	13.53	17.26
				IL-6	819.66	790.28	663.97	727.82	634.09	526.9			IL-6	4441.34	3385.31	5288.97	5821.47	5085.34	5063.15
				IL-10	7.3	5.14	3.91	2.53	5.24	8.35			IL-10	11.5	13.88	13.78	13.21	13.02	17.41
1.6	3.96			TNF	6.06	3.09	2.42	0	0	2.24			TNF	3.29	4.6	6.69	9.61	12.58	14.74
2.33	2.87			IL-12p70	0	0	0	0	0	1.29			IL-12p70	0	1.63	0	0	1.87	2.95
3.93	6.83
1.965	3.415
				delta skin									delta gingiva
0.00				CXCL8	979.74	927.17	588.71	628.53	646.36	530.9			CXCL8	4821.32	3478.26	4300.71	4730.11	5731.81	5255.58
1.79				IL-1b	1.125	-1.355	1.265	-0.405	-0.075	0.545			IL-1b	61.215	69.975	51.975	55.045	10.115	13.845
0.895				IL-6	819.66	790.28	663.97	727.82	634.09	526.9			IL-6	4441.34	3385.31	5288.97	5821.47	5085.34	5063.15
				IL-10	7.3	5.14	3.91	2.53	5.24	8.35			IL-10	11.5	13.88	13.78	13.21	13.02	17.41
				TNF	4.095	1.125	0.455	-1.965	-1.965	0.275			TNF	1.325	2.635	4.725	7.645	10.615	12.775
				IL-12p70	-0.895	-0.895	-0.895	-0.895	-0.895	0.395			IL-12p70	-0.895	0.735	-0.895	-0.895	0.975	2.055

## Sheet: avg
	delta skin									delta gingiva
	CXCL8	979.74	927.17	588.71	628.53	646.36	530.9			CXCL8	4821.32	3478.26	4300.71	4730.11	5731.81	5255.58
	IL-1b	1.125	-1.355	1.265	-0.405	-0.075	0.545			IL-1b	61.215	69.975	51.975	55.045	10.115	13.845
	IL-6	819.66	790.28	663.97	727.82	634.09	526.9			IL-6	4441.34	3385.31	5288.97	5821.47	5085.34	5063.15
	IL-10	7.3	5.14	3.91	2.53	5.24	8.35			IL-10	11.5	13.88	13.78	13.21	13.02	17.41
	TNF	4.095	1.125	0.455	-1.965	-1.965	0.275			TNF	1.325	2.635	4.725	7.645	10.615	12.775
	IL-12p70	-0.895	-0.895	-0.895	-0.895	-0.895	0.395			IL-12p70	-0.895	0.735	-0.895	-0.895	0.975	2.055
gem	delta skin								gem	delta gingiva
	CXCL8	953.455	608.62	588.63						CXCL8	4149.79	4515.41	5493.69
	IL-1b	-0.115	0.43	0.235						IL-1b	65.595	53.51	11.98
	IL-6	804.97	695.895	580.495						IL-6	3913.32	5555.22	5074.24
	IL-10	6.22	3.22	6.795						IL-10	12.69	13.495	15.215
	TNF	2.61	-0.755	-0.845						TNF	1.98	6.185	11.695
	IL-12p70	-0.895	-0.895	-0.25						IL-12p70	-0.08	-0.895	1.515
