# Supplementary material for: Comparative phenotypic and functional analysis of migratory dendritic cell subsets from human oral mucosa and skin
Source: PLoS One. 2017 Jul 13;12(7):e0180333. doi: 10.1371/journal.pone.0180333 (PMC5509153; doi:10.1371/journal.pone.0180333)
Supplement: S6 File — These results support our findings in Figs 4 and 5. (XLSX) [file pone.0180333.s006.xlsx]

## Sheet: Sheet1
PBL only
range: 0pg - 5000pg
Sample ID	human IL-2		human IL-4		human IL-6		human IL-10		human TNF		human IFNg		IL17A
limit of detection (pg/ml)	2.6		4.9		2.4		4.5		3.8		3.7		18.9
	Final Concentration	Analysis Messages	Final Concentration	Analysis Messages	Final Concentration	Analysis Messages	Final Concentration	Analysis Messages	Final Concentration	Analysis Messages	Final Concentration	Analysis Messages	Final Concentration	Analysis Messages
Std01	0.00		0.00		0.00		0.00		0.00		0.00		0.00
Std02	24.01		25.65		24.47		24.48		24.03		26.59		24.42
Std03	34.42		32.88		33.66		33.88		34.87		33.09		34.31
Std04	72.77		68.79		70.00		70.16		70.85		67.38		80.84
Std05	152.27		153.38		158.63		158.98		155.25		148.97		154.92
Std06	324.03		318.23		320.66		308.78		323.59		292.29		302.03
Std07	649.18		655.02		636.41		654.10		615.52		653.67		621.04
Std08	1346.40		1457.17		1396.47		1423.45		1402.20		1573.68		1367.83
Std09	2532.52		2488.30		2559.53		2522.45		2603.01		2928.59		2591.42
Std10	4692.54		4588.91		4602.54		4587.56		4591.12	Above standards	3977.29		4619.79
S0003	1.28		1.31		1.59		0.00	Below standards	1.04		1.09		0.00	Below standards
S0004	1.34		1.38		1.46		0.00	Below standards	1.09		1.17		4.27
S0019	1.31		1.12		2.35		0.00	Below standards	1.08		1.07		2.09
S0020	1.25		1.51		1.42		1.18		1.24		1.18		3.22
